# Supplementary material for: Triple-Negative Breast Cancer and Predictive Markers of Response to Neoadjuvant Chemotherapy: A Systematic Review
Source: Int J Mol Sci. 2023 Feb 3;24(3):2969. doi: 10.3390/ijms24032969 (PMC9918290; doi:10.3390/ijms24032969)
Supplement: Supplementary file 1 [file ijms-24-02969-s001.zip]

Archive with 2 entries (2 files):
- Supplementary file S1 TNBC predictive biomarkers pCR.pdf
- Supplementary file S2 TNBC predictive biomarkers pCR.pdf
